# Supplementary material for: RNA polymerase II transcription attenuation at the yeast DNA repair gene DEF1 is biologically significant and dependent on the Hrp1 RNA-recognition motif
Source: G3 (Bethesda). 2022 Oct 31;13(1):jkac292. doi: 10.1093/g3journal/jkac292 (PMC9836349; doi:10.1093/g3journal/jkac292)
Supplement: jkac292_Supplementary_Data [file jkac292_supplementary_data.zip]

Archive with 11 entries (10 files):
- Suppl/
- Suppl/Table_S3_G3-2022-403884.docx
- Suppl/Supplemental_Figure_Legends_G3-2022-403884.docx
- Suppl/Table_S1_G3-2022-403884.docx
- Suppl/Table_S2_G3-2022-403884.docx
- Suppl/Figure_S6_G3-2022-403884.pdf
- Suppl/Figure_S1_G3-2022-403884.pdf
- Suppl/Figure_S2_G3-2022-403884.pdf
- Suppl/Figure_S3_G3-2022-403884.pdf
- Suppl/Figure_S4_G3-2022-403884.pdf
- Suppl/Figure_S5_G3-2022-403884.pdf
